# Supplementary material for: Prognostic Factors of Pediatric Acute Myeloid Leukemia Patients with t(8;21) (q22;q22): A Single-Center Retrospective Study
Source: Children (Basel). 2024 May 17;11(5):605. doi: 10.3390/children11050605 (PMC11120327; doi:10.3390/children11050605)
Supplement: Supplementary file 1 [file children-11-00605-s001.zip]

Archive with 1 entries (1 files):
- children-2997202-supplementary.pdf
